# Supplementary material for: Knockout of sws2a and sws2b in Medaka (Oryzias latipes) Reveals Their Roles in Regulating Vision-Guided Behavior and Eye Development
Source: Int J Mol Sci. 2023 May 15;24(10):8786. doi: 10.3390/ijms24108786 (PMC10218681; doi:10.3390/ijms24108786)
Supplement: Supplementary file 1 [file ijms-24-08786-s001.zip]

Archive with 1 entries (1 files):
- ijms-2339900-supplementary.pdf
